# Supplementary material for: Coffee By-Products Studied by the Planar Ames Bioassay with pH Indicator Endpoint Using the 2LabsToGo-Eco
Source: Toxics. 2025 Aug 31;13(9):739. doi: 10.3390/toxics13090739 (PMC12473646; doi:10.3390/toxics13090739)
Supplement: Supplementary file 1 [file toxics-13-00739-s001.zip]

Archive with 1 entries (1 files):
- toxics-3821958-supplementary.pdf
